# Supplementary material for: Deletion of the Imprinted Phlda2 Gene Increases Placental Passive Permeability in the Mouse
Source: Genes (Basel). 2021 Apr 25;12(5):639. doi: 10.3390/genes12050639 (PMC8146920; doi:10.3390/genes12050639)
Supplement: Supplementary file 1 [file genes-12-00639-s001.zip]

Archive with 1 entries (1 files):
- genes-1163291-supplementary.pdf
